# Supplementary material for: Differential Analysis of Proteins Involved in Ester Metabolism in two Saccharomyces cerevisiae Strains during the Second Fermentation in Sparkling Wine Elaboration
Source: Microorganisms. 2020 Mar 13;8(3):403. doi: 10.3390/microorganisms8030403 (PMC7143655; doi:10.3390/microorganisms8030403)
Supplement: Supplementary file 1 [file microorganisms-08-00403-s001.zip]

Archive with 1 entries (1 files):
- Suplemantary Tables.xlsx
