# Supplementary material for: Differential Analysis of Proteins Involved in Ester Metabolism in two Saccharomyces cerevisiae Strains during the Second Fermentation in Sparkling Wine Elaboration
Source: Microorganisms. 2020 Mar 13;8(3):403. doi: 10.3390/microorganisms8030403 (PMC7143655; doi:10.3390/microorganisms8030403)
Supplement: Supplementary file 1 [file microorganisms-08-00403-s001.zip › Suplemantary Tables.xlsx]

## Sheet: Table 2
			G1 Strain					P29 Strain
			Concentration (mg/L)
	LRIa	LRIb	BW	MFP (-)	EFP (-)	MFP (+)	EFP (+)	BW	MFP (-)	EFP (-)	MFP (+)	EFP (+)
Methyl acetate	n.f	693	0.071	0.132	0.257	0.14	0.18	0.071	0.25	0.22	0.32	0.3
			0.063	0.132	0.263	0.139	0.21	0.079	0.16	0.25	0.27	0.33
			0.079	0.136	0.251	0.141	0.15	0.063	0.34	0.19	0.37	0.27
Hexyl acetate	1015	1014	0.256	0.124	0.102	0.144	0.122	0.256	0.23	0.23	0.2	0.22
			0.263	0.121	0.106	0.147	0.12	0.249	0.25	0.22	0.16	0.24
			0.249	0.127	0.098	0.141	0.124	0.263	0.21	0.24	0.24	0.2
Phenylethyl acetate	1256	1256	0.76	0.41	0.411	0.51	0.49	0.76	0.84	0.82	0.79	0.81
			0.78	0.38	0.42	0.47	0.52	0.78	0.78	0.87	0.71	0.88
			0.74	0.44	0.402	0.55	0.46	0.74	0.9	0.77	0.87	0.74
Ethyl acetate	885	906	19.9	12	20.2	13.9	14	19.9	21	21.69	21.4	22
			20.7	15	19.3	13.5	18	19.1	24	21.71	22.1	17
			19.1	9	21.1	14.3	10	20.7	18	21.67	20.7	27
Isoamyl acetate	876	875	6.1	2.5	2.4	2.23	2.2	6.1	5.8	4.7	5.1	5.1
			5.4	2.51	2	2.25	3	6.8	5.4	5.1	4.8	5.6
			6.8	2.49	2.8	2.21	1.4	5.4	6.2	4.3	5.4	4.6
Isobutyl acetate	779	771	n.f.	n.f.	n.f.	n.f.	n.f.	n.f.	0.01	0.011	0.009	0.009
			n.f.	n.f.	n.f.	n.f.	n.f.	n.f.	0.012	0.01	0.008	0.011
			n.f.	n.f.	n.f.	n.f.	n.f.	n.f.	0.008	0.012	0.019	0.007
Ethyl isobutanoate	755	753	0.0032	0.0013	0.001	0.0009	0.0026	0.0032	0.0015	0.0004	0.0014	0.0016
			0.0036	0.0014	0.0014	0.0011	0.0027	0.0036	0.0017	0.00045	0.0015	0.0021
			0.0028	0.0012	0.0006	0.0007	0.0025	0.0028	0.0013	0.00035	0.0013	0.0011
Ethyl dodecanoate	1593	1594	0.0005	0.0183	0.0017	0.021	0.0004	0.0005	0.053	0.031	0.0061	0.008
			0.0006	0.0191	0.002	0.022	0.0006	0.0006	0.055	0.034	0.0067	0.009
			0.0004	0.0175	0.0014	0.02	0.0002	0.0004	0.051	0.028	0.0055	0.007
Ethyl tetradecanoate	1793	1793	n.f.	0.00174	n.f.	0.0003	0.0002	n.f.	0.0012	0.0013	0.0007	0.0012
			n.f.	0.00204	n.f.	0.00024	0.00011	n.f.	0.0013	0.0012	0.0006	0.0013
			n.f.	0.00144	n.f.	0.00036	0.00029	n.f.	0.0011	0.0014	0.0008	0.0011
Ethyl hexadecanoate	1993	1992	0.0021	0.0077	0.0051	0.0065	0.0059	0.0021	0.0027	0.007	0.003	0.0035
			0.0018	0.0079	0.0049	0.0067	0.0061	0.0018	0.0026	0.011	0.0036	0.0029
			0.0024	0.0068	0.0053	0.0063	0.0057	0.0024	0.0028	0.003	0.0024	0.0041
Ethyl heptanoate	1095	1098	n.f	0.006	0.006	0.007	0.002	n.f	0.009	0.008	0.028	0.0094
			n.f.	0.007	0.004	0.006	0.003	n.f.	0.011	0.005	0.031	0.00936
			n.f.	0.005	0.008	0.008	0.001	n.f.	0.007	0.011	0.025	0.00944
Ethyl 2-methyl octanoate	n.f	1227	0.0031	0.0041	0.0035	0.0048	0.0048	0.0031	0.0044	0.0045	0.0046	0.0037
			0.0033	0.0044	0.0032	0.0052	0.0042	0.0033	0.0042	0.0044	0.0049	0.00368
			0.0029	0.0038	0.0038	0.0044	0.0054	0.0029	0.0046	0.0046	0.0043	0.00372
Ethyl propanoate	705	708	0.187	0.129	0.173	0.0687	0.13	0.187	0.17	0.19	0.21	0.2
			0.192	0.126	0.177	0.0689	0.131	0.192	0.2	0.2	0.27	0.21
			0.182	0.132	0.169	0.0685	0.129	0.182	0.14	0.18	0.15	0.19
Ethyl decanoate	1397	1395	0.66	0.56	0.35	0.67	0.23	0.66	0.65	0.64	0.69	0.5
			0.67	0.59	0.37	0.69	0.22	0.65	0.67	0.61	0.68	0.7
			0.65	0.53	0.33	0.65	0.24	0.67	0.63	0.67	0.7	0.3
Ethyl butanoate	802	802	2.18	0.201	0.32	0.202	0.41	2.18	0.26	0.25	0.3	0.29
			2.19	0.199	0.33	0.2	0.42	2.17	0.25	0.23	0.29	0.3
			2.17	0.203	0.31	0.204	0.4	2.19	0.27	0.27	0.31	0.28
Ethyl hexanoate	1001	1000	n.f.	0.771	0.86	0.78	0.85	n.f.	n.f.	n.f.	n.f.	n.f.
			n.f.	0.773	0.89	0.67	0.88	n.f.	n.f.	n.f.	n.f.	n.f.
			n.f.	0.769	0.83	0.78	0.82	n.f.	n.f.	n.f.	n.f.	n.f.
Ethyl lactate	1326	1354	n.f.	n.f.	45	n.f.	31	n.f.	n.f.	n.f.	n.f.	n.f.
			n.f.	n.f.	47	n.f.	36	n.f.	n.f.	n.f.	n.f.	n.f.
			n.f.	n.f.	43	n.f.	26	n.f.	n.f.	n.f.	n.f.	n.f.
Ethyl octanoate	1196	1198	2.799	1.621	1.5	1.99	1.26	2.799	2.2	2.45	2.6	2.1
			2.8	1.623	1.49	1.96	1.22	2.798	2	2.48	2.4	2.2
			2.798	1.619	1.51	2.02	1.3	2.8	2.4	2.42	2.8	2
Ethyl 2-methyl butanoate	846	846	n.f.	n.f.	n.f.	n.f.	n.f.	n.f.	0.0161	0.0158	0.0163	0.0221
			n.f.	n.f.	n.f.	n.f.	n.f.	n.f.	0.016	0.0159	0.0173	0.0223
			n.f.	n.f.	n.f.	n.f.	n.f.	n.f.	0.0162	0.0157	0.0153	0.0219
Ethyl 3-methyl butanoate	847	850	n.f.	n.f.	n.f.	n.f.	n.f.	n.f.	0.028	0.026	0.034	0.036
			n.f.	n.f.	n.f.	n.f.	n.f.	n.f.	0.038	0.028	0.035	0.034
			n.f.	n.f.	n.f.	n.f.	n.f.	n.f.	0.018	0.024	0.033	0.038
	LRI: linear retention index using definition of Van den Dool and Kratz (1963) in a *CPWAX57-CB capillary column (60m/0.25mm/0.40µm He) and **HP-5MS capillary column (30m/0.25mm/0.25µm He).
	n.f. - not found
	aData collected from the NIST Webbook of Chemistry (http://webbook.nist.gov/chemistry)
	bCalculated values
	BW: base wine; MFP (+): middle of fermentation with pressure; MFP (-): middle of fermentation without pressure; EFP (+): end of fermentation with pressure; EFP (-): end of fermentation without pressure.

## Sheet: Table 3
G1 Strain		Iah1p					Atf1p					Atf2p					Eht1p					Eeb1p
		BW	MFP (-)	EFP (-)	MFP (+)	EFP (+)	BW	MFP (-)	EFP (-)	MFP (+)	EFP (+)	BW	MFP (-)	EFP (-)	MFP (+)	EFP (+)	BW	MFP (-)	EFP (-)	MFP (+)	EFP (+)	BW	MFP (-)	EFP (-)	MFP (+)	EFP (+)
	Mr	27.3289	27.3289	n.f	27.3289	n.f	n.f	n.f	60.9967	n.f	n.f	n.f	n.f	n.f	61.8589	n.f	51.223	n.f	n.f	n.f	n.f	n.f	n.f	n.f	n.f	n.f
	Score	4.85108	4.42904	n.f	2.15622	n.f	n.f	n.f	0.64945	n.f	n.f	n.f	n.f	n.f	1.41811	n.f	3.22273	n.f	n.f	n.f	n.f	n.f	n.f	n.f	n.f	n.f
	Observed peptides	2	1	n.f	1	n.f	n.f	n.f	1	n.f	n.f	n.f	n.f	n.f	1	n.f	1	n.f	n.f	n.f	n.f	n.f	n.f	n.f	n.f	n.f
	Observables peptides	59	59	n.f	59	n.f	n.f	n.f	129	n.f	n.f	n.f	n.f	n.f	120	n.f	123	n.f	n.f	n.f	n.f	n.f	n.f	n.f	n.f	n.f
	PAI	0.0338983	0.0169492	n.f	0.0169492	n.f	n.f	n.f	0.00775194	n.f	n.f	n.f	n.f	n.f	0.00833333	n.f	0.00813008	n.f	n.f	n.f	n.f	n.f	n.f	n.f	n.f	n.f
	EmPAI	0.0811808	0.0397984	n.f	0.0397984	n.f	n.f	n.f	0.0180098	n.f	n.f	n.f	n.f	n.f	0.0193735	n.f	0.0188965	n.f	n.f	n.f	n.f	n.f	n.f	n.f	n.f	n.f
	Protein content (mol%)	0.033	0.009	n.f	0.022	n.f	n.f	n.f	0.032	n.f	n.f	n.f	n.f	n.f	0.011	n.f	0.007	n.f	n.f	n.f	n.f	n.f	n.f	n.f	n.f	n.f
	SD	0.003	0.001	n.f	0.003	n.f	n.f	n.f	0.005	n.f	n.f	n.f	n.f	n.f	0.003	n.f	0.001	n.f	n.f	n.f	n.f	n.f	n.f	n.f	n.f	n.f
P29 Strain		Iah1p					Atf1p					Atf2p					Eht1p					Eeb1p
		BW	MFP (-)	EFP (-)	MFP (+)	EFP (+)	BW	MFP (-)	EFP (-)	MFP (+)	EFP (+)	BW	MFP (-)	EFP (-)	MFP (+)	EFP (+)	BW	MFP (-)	EFP (-)	MFP (+)	EFP (+)	BW	MFP (-)	EFP (-)	MFP (+)	EFP (+)
	Mr	27.3289	27.3289	27.3289	27.3289	n.f	n.f	60.9967	n.f	n.f	n.f	n.f	n.f	n.f	n.f	n.f	n.f	51.223	n.f	n.f	n.f	51.6912	n.f	n.f	n.f	n.f
	Score	0.277664	2.94989	1.01	1.97258	n.f	n.f	0.718054	n.f	n.f	n.f	n.f	n.f	n.f	n.f	n.f	n.f	10.417	n.f	n.f	n.f	0.0932317	n.f	n.f	n.f	n.f
	Observed peptides	1	2	1	1	n.f	n.f	1	n.f	n.f	n.f	n.f	n.f	n.f	n.f	n.f	n.f	5	n.f	n.f	n.f	1	n.f	n.f	n.f	n.f
	Observables peptides	59	59	59	59	n.f	n.f	129	n.f	n.f	n.f	n.f	n.f	n.f	n.f	n.f	n.f	123	n.f	n.f	n.f	107	n.f	n.f	n.f	n.f
	PAI	0.0169492	0.0338983	0.0169492	0.0169492	n.f	n.f	0.00775194	n.f	n.f	n.f	n.f	n.f	n.f	n.f	n.f	n.f	0.0406504	n.f	n.f	n.f	0.00934579	n.f	n.f	n.f	n.f
	EmPAI	0.0397984	0.0811808	0.0397984	0.0397984	n.f	n.f	0.0180098	n.f	n.f	n.f	n.f	n.f	n.f	n.f	n.f	n.f	0.0981215	n.f	n.f	n.f	0.0217527	n.f	n.f	n.f	n.f
	Protein content (mol%)	0.021	0.018	0.025	0.0195	n.f	n.f	0.004	n.f	n.f	n.f	n.f	n.f	n.f	n.f	n.f	n.f	0.022	n.f	n.f	n.f	0.012	n.f	n.f	n.f	n.f
	SD	0.001	0.001	0.002	0.0002	n.f	n.f	0.002	n.f	n.f	n.f	n.f	n.f	n.f	n.f	n.f	n.f	0.001	n.f	n.f	n.f	0.004	n.f	n.f	n.f	n.f
		BW: base wine; MFP (+): middle of fermentation with pressure; MFP (-): middle of fermentation without pressure; EFP (+): end of fermentation with pressure; EFP (-): end of fermentation without pressure.

## Sheet: Table 4
			G1 Strain					P29 Strain
			Concentration (mg/L)
	LRIa	LRIb	BW	MFP (-)	EFP (-)	MFP (+)	EFP (+)	BW	MFP (-)	EFP (-)	MFP (+)	EFP (+)
Hexanoic acid	981	977	0.132	0.203	0.2	0.26	0.26	0.132	n.f.	n.f.	n.f.	n.f.
			0.137	0.197	0.22	0.29	0.27	0.137	n.f.	n.f.	n.f.	n.f.
			0.142	0.209	0.18	0.23	0.25	0.142	n.f.	n.f.	n.f.	n.f.
Octanoic acid	1178	1177	12.67	20	28.011	26.0002	28.6	12.67	31.01	32.01	30.999	35.001
			12.73	16.003	27.01	25.003	28.4	12.73	29.1	31.003	34.012	37.021
			12.61	18.02	28.99	27.1	28.2	12.61	33	33.112	28.001	33.009
Decanoic acid	1373	1370	0.91	2.02	2.701	3.2	3.22	0.91	3.201	3.3	3.01	3.6
			0.94	2.01	3.03	3.3	3.28	0.94	3.6	3.7	3.1	4.1
			0.88	2.03	2.41	3.1	3.16	0.88	2.8	2.9	2.92	3.1
Tetradecanoic acid	1758	1758	0.814	0.92	0.86	0.871	0.863	0.814	0.11	0.18	0.119	0.1
			0.812	0.93	0.85	0.877	0.86	0.812	0.08	0.17	0.123	0.2
			0.816	0.94	0.87	0.865	0.866	0.816	0.14	0.16	0.115	n.f.
Dodecanoic acid	1561	1561	n.f.	0.149	0.125	0.169	0.119	n.f.	n.f.	n.f.	n.f.	n.f.
			n.f.	0.148	0.123	0.175	0.126	n.f.	n.f.	n.f.	n.f.	n.f.
			n.f.	0.15	0.127	0.163	0.112	n.f.	n.f.	n.f.	n.f.	n.f.
			LRI: linear retention index using definition of Van den Dool and Kratz (1963) in a *CPWAX57-CB capillary column (60m/0.25mm/0.40µm He) and **HP-5MS capillary column (30m/0.25mm/0.25µm He).
			n.f. - not found
			aData collected from the NIST Webbook of Chemistry (http://webbook.nist.gov/chemistry)
			bCalculated values
			BW: base wine; MFP (+): middle of fermentation with pressure; MFP (-): middle of fermentation without pressure; EFP (+): end of fermentation with pressure; EFP (-): end of fermentation without pressure.
